# Supplementary material for: High Non-Cardiac Death Incidence Should Be a Limitation of Drug-Eluting Stents Implantation? Insights from Recent Randomized Data
Source: Diagnostics (Basel). 2023 Apr 2;13(7):1321. doi: 10.3390/diagnostics13071321 (PMC10093159; doi:10.3390/diagnostics13071321)
Supplement: Supplementary file 1 [file diagnostics-13-01321-s001.zip]

Archive with 1 entries (1 files):
- diagnostics-2228268-supplementary.pdf
